# Supplementary material for: Physicochemical, Structural, and Digestive Properties of Green Banana Starch from Five Chinese Mutant Banana Species
Source: Foods. 2025 Feb 19;14(4):706. doi: 10.3390/foods14040706 (PMC11854689; doi:10.3390/foods14040706)
Supplement: Supplementary file 1 [file foods-14-00706-s001.zip]

Archive with 1 entries (1 files):
- foods-3378620-supplementary.pdf
